# Supplementary material for: The divergent effects of moderate climate warming on the gut microbiota and energetic state of cold-climate lizards from open and semi-closed microhabitats
Source: Front Microbiol. 2022 Nov 22;13:1050750. doi: 10.3389/fmicb.2022.1050750 (PMC9722725; doi:10.3389/fmicb.2022.1050750)
Supplement: Supplementary file 1 [file Table_1.xlsx]

## Sheet: T-Eremias argus
Time (o'clock)	hourly average temperature-present(℃)	hourly average temperature-warming(℃)	Comments		Date	daily average temperature-present(℃)	daily average temperature-warming(℃)	Comments		Week	week average temperature-present(℃)	week average temperature-warming(℃)	Comments		Month	month average temperature-present(℃)	month average temperature-warming(℃)	Comments
0	25.8667	26.5667			2022-06-01	25.25	26.75			1	24.9137	26.3571			6	27.059	29.0753
1	25.8	26.5333			2022-06-02	24.4271	26.2917			2	25.6801	27.1042			7	28.4031	30.1253
2	25.725	26.4958			2022-06-03	26.875	27.6875			3	28.0878	30.3795
3	25.6458	26.3625			2022-06-04	24.3854	26.1875			4	28.872	31.3958
4	25.5833	26.2583			2022-06-05	24.4271	26.0312			5	29.2232	31.9018
5	25.525	26.2333			2022-06-06	24.5312	25.75			6	28.6964	30.8304
6	25.5333	26.2125			2022-06-07	24.5	25.8021			7	28.936	30.3393
7	26.3958	27.5			2022-06-08	24.1354	25.6354			8	27.7381	29.3408
8	28.45	30.5792			2022-06-09	24.4688	25.7917			9	27.2083	28.1198
9	29.3083	32.0375			2022-06-10	24.9375	25.5312
10	29.5708	32.8			2022-06-11	24.7396	25.6771
11	30.0625	33.3167			2022-06-12	25.1875	26.5312
12	30.3583	33.4375			2022-06-13	28.2917	30.25
13	30.6458	34.1083			2022-06-14	28	30.3125
14	30.825	34.4167			2022-06-15	29.0833	32.0625
15	30.9746	34.6102			2022-06-16	29.1667	32.25
16	30.8051	34.2669			2022-06-17	27.9792	29.3542
17	29.6737	33.161			2022-06-18	27.9167	30.0938
18	27.7881	29.8814			2022-06-19	28.2917	30.375
19	26.9534	28.3008			2022-06-20	28	30.3958
20	26.5169	27.5975			2022-06-21	26.1771	28.125
21	26.2246	27.1017			2022-06-22	28.2917	29.5833
22	26.0636	26.8051			2022-06-23	28.4792	30.5833
23	25.8644	26.6229			2022-06-24	28.3542	31.6875
					2022-06-25	28.8542	31.7083
					2022-06-26	29.1875	32.1458
					2022-06-27	29.2083	31.7083
					2022-06-28	29.7292	32.3542
					2022-06-29	29.625	32.8125
					2022-06-30	28.4311	30.2114
					2022-07-01	29.4792	32.1667
					2022-07-02	27.375	30.5625
					2022-07-03	29.1458	31.5
					2022-07-04	30.0417	31.6042
					2022-07-05	29.625	31.875
					2022-07-06	29.625	32.4167
					2022-07-07	28.5435	30.9348
					2022-07-08	28.6458	31.4792
					2022-07-09	27.75	30.25
					2022-07-10	28.2708	30.1667
					2022-07-11	28.8958	30.125
					2022-07-12	29.1667	30.5208
					2022-07-13	28.5208	30.2083
					2022-07-14	29.375	31.2083
					2022-07-15	30	31
					2022-07-16	29.4375	30.2083
					2022-07-17	28.7812	29.6875
					2022-07-18	28.6875	29.5208
					2022-07-19	27.75	30.5417
					2022-07-20	27.9167	29.9583
					2022-07-21	28.4167	30.2292
					2022-07-22	27.375	29.25
					2022-07-23	27.1667	30.1458
					2022-07-24	27.9167	28.625
					2022-07-25	27.7708	28.5521
					2022-07-26	27.6042	28.625
					2022-07-27	27.3229	28.0625
					2022-07-28	27.1562	28.0417
					2022-07-29	27.4792	28.4479
					2022-07-30	26.875	27.9271

## Sheet: T-Takydromus amurensis
Time (o'clock)	hourly average temperature-present(℃)	hourly average temperature-warming(℃)	Comments		Date	daily average temperature-present(℃)	daily average temperature-warming(℃)	Comments		Week	week average temperature-present(℃)	week average temperature-warming(℃)	Comments		Month	month average temperature-present(℃)	month average temperature-warming(℃)	Comments
0	19.8311	20.2042			2022-06-01	15.4498	17.0365			1	15.6208	17.7783			6	19.8028	21.8295
1	19.606	19.9604			2022-06-02	14.9754	17.0104			2	21.3041	23.3869			7	25.4563	27.3575
2	19.4101	19.8104			2022-06-03	15.2464	17.8021			3	19.4777	21.1362
3	19.2725	19.7312			2022-06-04	14.3553	16.0365			4	21.8073	24.1071
4	19.3018	19.8958			2022-06-05	14.5272	15.9167			5	22.929	24.3333
5	19.8853	20.9125			2022-06-06	16.5492	18.8021			6	24.4113	25.933
6	20.9482	22.6833			2022-06-07	18.2426	21.8438			7	27.3038	29.0565
7	22.2006	24.6396			2022-06-08	19.7276	22.4167			8	26.1484	28.7396
8	23.6571	27.5917			2022-06-09	20.8271	22.8594			9	26.1887	28.5781
9	24.9988	30.6229			2022-06-10	19.0559	19.724
10	26.8446	32.5729			2022-06-11	20.7698	23.2031
11	27.9925	33.4833			2022-06-12	22.4003	24.875
12	27.9713	31.9375			2022-06-13	23.5621	26.1562
13	26.2381	30.5729			2022-06-14	22.7861	24.474
14	25.4507	29.0729			2022-06-15	20.9681	22.1094
15	25.1869	27.464			2022-06-16	23.4163	25.4375
16	24.208	25.5381			2022-06-17	20.2229	22.0469
17	23.3454	24.2564			2022-06-18	17.5032	18.9271
18	22.5214	23.1102			2022-06-19	17.8782	19.0833
19	21.6526	22.0403			2022-06-20	18.3315	20.0833
20	21.1143	21.4809			2022-06-21	18.024	20.2656
21	20.6989	21.0487			2022-06-22	19.7484	23.0156
22	20.381	20.7627			2022-06-23	21.1291	23.7812
23	20.1182	20.464			2022-06-24	21.895	24.1875
					2022-06-25	22.5098	25.1302
					2022-06-26	23.2236	25.8073
					2022-06-27	21.7391	23.1094
					2022-06-28	22.4059	23.7188
					2022-06-29	23.3487	24.7917
					2022-06-30	25.3856	27.289
					2022-07-01	21.0724	21.776
					2022-07-02	22.6611	23.5677
					2022-07-03	25.4166	27.3281
					2022-07-04	22.1299	23.0104
					2022-07-05	22.609	24.625
					2022-07-06	23.5779	25.1146
					2022-07-07	22.6076	23.7174
					2022-07-08	24.177	25.6667
					2022-07-09	23.5467	25.1302
					2022-07-10	24.2499	26.0833
					2022-07-11	25.8854	27.8125
					2022-07-12	26.8802	28.0938
					2022-07-13	28.0156	29.5
					2022-07-14	27.6094	29.1562
					2022-07-15	27.4011	28.4479
					2022-07-16	27.8523	29.0052
					2022-07-17	27.3291	29.5729
					2022-07-18	26.2148	28.2969
					2022-07-19	26.7041	29.4167
					2022-07-20	26.725	29.0469
					2022-07-21	27.0686	29.6406
					2022-07-22	26.975	29.9688
					2022-07-23	27.0946	30.1458
					2022-07-24	27.0582	30.1094
					2022-07-25	23.2826	25.2031
					2022-07-26	24.8347	27.0625
					2022-07-27	26.9282	29.9531
					2022-07-28	26.5481	29.1458
					2022-07-29	25.7149	27.7812
					2022-07-30	25.5638	27.4323

## Sheet: Grow-E. argus
No.	Treatment	SVL0d	BM0d	SVL15d	BM15d	SVL30d	BM30d	SVL45d	BM45d	SVL60d	BM60d	GR-SVL15d	GR-BM15d	GR-SVL30d	GR-BM30d	GR-SVL45d	GR-BM45d	GR-SVL60d	GR-BM60d	Comments
1	Present	61.49	4.438	61.68	4.724	61.82	5.32	62.39	5.775	62.62	5.464	0.0126667	0.0190667	0.011	0.0294	0.02	0.0297111	0.0188333	0.0171
16	Present	56.38	4.169	56.82	4.168	56.97	4.784	57.92	5.128	58.12	5.021	0.0293333	-6.66667e-05	0.0196667	0.0205	0.0342222	0.0213111	0.029	0.0142
17	Present	61.18	4.919	61.41	4.43	61.67	4.997	61.68	5.023	61.77	4.875	0.0153333	-0.0326	0.0163333	0.0026	0.0111111	0.00231111	0.00983333	-0.000733333
15	Present	58.83	4.088	58.85	4.231	58.86	4.17	58.87	4.309	58.87	3.324	0.00133333	0.00953333	0.001	0.00273333	0.000888889	0.00491111	0.000666667	-0.0127333
13	Present	58.86	4.568	58.89	4.442	59.07	4.525	60.04	4.563	60.54	4.354	0.002	-0.0084	0.007	-0.00143333	0.0262222	-0.000111111	0.028	-0.00356667
1318	Present	57.05	3.954	57.06	4.029	57.07	3.903	57.08	4.452	57.38	4.451	0.000666667	0.005	0.000666667	-0.0017	0.000666667	0.0110667	0.0055	0.00828333
2	Present	62.12	4.855	62.13	4.929	62.14	5.371	62.15	5.659	62.25	5.525	0.000666667	0.00493333	0.000666667	0.0172	0.000666667	0.0178667	0.00216667	0.0111667
3	Present	56.9	3.779	56.95	4.335	57.99	4.811	58.26	5.005	58.97	4.794	0.00333333	0.0370667	0.0363333	0.0344	0.0302222	0.0272444	0.0345	0.0169167
9	Present	57.47	3.483	57.48	3.762	57.88	3.742	57.89	6.762	58.57	3.757	0.000666667	0.0186	0.0136667	0.00863333	0.00933333	0.0728667	0.0183333	0.00456667
14	Present	57.74	3.873	57.75	3.772	57.76	3.754	57.77	3.749	57.82	3.752	0.000666667	-0.00673333	0.000666667	-0.00396667	0.000666667	-0.00275556	0.00133333	-0.00201667
14	Warming	59.55	4.486	59.97	6.492	60	4.408	60.95	6.665	60.96	3.949	0.028	0.133733	0.015	-0.0026	0.0311111	0.0484222	0.0235	-0.00895
11	Warming	63.46	6.025	63.47	5.347	63.63	5.834	63.82	6.155	63.85	5.915	0.000666667	-0.0452	0.00566667	-0.00636667	0.008	0.00288889	0.0065	-0.00183333
617181920	Warming	58.25	4.013	58.58	4.305	58.65	4.878	59.59	4.376	59.58	3.817	0.022	0.0194667	0.0133333	0.0288333	0.0297778	0.00806667	0.0221667	-0.00326667
8	Warming	57.06	3.393	57.06	3.306	57.37	4.22	58.87	4.942	58.92	4.244	0	-0.0058	0.0103333	0.0275667	0.0402222	0.0344222	0.031	0.0141833
19	Warming	57.11	4.313	57.16	4.278	58.59	4.532	58.04	3.779	58.12	4.611	0.00333333	-0.00233333	0.0493333	0.0073	0.0206667	-0.0118667	0.0168333	0.00496667
12	Warming	60.07	3.991	60.23	5.368	60.31	4.752	60.75	5.539	61.94	5.138	0.0106667	0.0918	0.008	0.0253667	0.0151111	0.0344	0.0311667	0.0191167
4820	Warming	61.06	4.634	61.18	4.847	61.27	5.271	62.01	5.645	62.13	5.465	0.008	0.0142	0.007	0.0212333	0.0211111	0.0224667	0.0178333	0.01385
10	Warming	58.7	4.532	60.27	5.774	60.47	5.328	61.25	6.294	61.61	5.54	0.104667	0.0828	0.059	0.0265333	0.0566667	0.0391556	0.0485	0.0168
13620	Warming	57.38	3.986	58.59	3.86	58.59	4.02	58.7	5.017	60.05	4.436	0.0806667	-0.0084	0.0403333	0.00113333	0.0293333	0.0229111	0.0445	0.0075
16	Warming	56.35	3.739	57.84	4.17	57.85	4.452	58.5	4.853	58.67	4.36	0.0993333	0.0287333	0.05	0.0237667	0.0477778	0.0247556	0.0386667	0.01035
1234567891011121314151617181920	Warming	55.9	2.997	56.23	3.225	56.32	3.357	56.56	3.889	57.68	3.716	0.022	0.0152	0.014	0.012	0.0146667	0.0198222	0.0296667	0.0119833

## Sheet: Grow-T. amurensis
No.	Treatment	SVL0d	BM0d	SVL15d	BM15d	SVL30d	BM30d	SVL45d	BM45d	SVL60d	BM60d	GR-SVL15d	GR-BM15d	GR-SVL30d	GR-BM30d	GR-SVL45d	GR-BM45d	GR-SVL60d	GR-BM60d	Comments
18	Present	60.56	4.105	60.56	3.766	60.59	3.887	60.61	3.557	60.65	4.251	0	-0.0226	0.001	-0.00726667	0.00111111	-0.0121778	0.0015	0.00243333
171213	Present	75.09	7.284	75.09	7.466	75.15	7.362	75.28	5.922	75.43	7.282	0	0.0121333	0.002	0.0026	0.00422222	-0.0302667	0.00566667	-3.33333e-05
315	Present	54.3	2.69	54.31	2.446	54.33	2.379	56.33	3.706	57.2	3.542	0.000666667	-0.0162667	0.001	-0.0103667	0.0451111	0.0225778	0.0483333	0.0142
318	Present	69.52	5.186	69.52	3.659	69.55	3.262	69.55	4.552	69.57	4.249	0	-0.1018	0.001	-0.0641333	0.000666667	-0.0140889	0.000833333	-0.0156167
411	Present	63.82	3.963	63.83	4.714	64.46	4.121	64.82	5.409	65.02	4.938	0.000666667	0.0500667	0.0213333	0.00526667	0.0222222	0.0321333	0.02	0.01625
4715	Present	57.18	3.416	57.2	3.121	57.45	2.961	57.93	3.056	57.94	2.717	0.00133333	-0.0196667	0.009	-0.0151667	0.0166667	-0.008	0.0126667	-0.01165
513	Present	63.41	3.598	63.96	3.824	63.97	3.741	64.08	3.643	64.63	4.235	0.0366667	0.0150667	0.0186667	0.00476667	0.0148889	0.001	0.0203333	0.0106167
514	Present	65.28	4.736	65.4	4.813	65.65	4.174	65.65	4.437	66.15	4.855	0.008	0.00513333	0.0123333	-0.0187333	0.00822222	-0.00664444	0.0145	0.00198333
515	Present	68.38	4.978	68.41	4.643	68.43	5.424	68.45	5.553	68.45	5.793	0.002	-0.0223333	0.00166667	0.0148667	0.00155556	0.0127778	0.00116667	0.0135833
516	Present	64.73	3.58	64.75	3.03	64.76	4.408	64.77	4.221	64.77	4.978	0.00133333	-0.0366667	0.001	0.0276	0.000888889	0.0142444	0.000666667	0.0233
518	Present	65.8	3.553	65.8	3.41	65.81	4.414	65.82	4.181	65.85	4.62	0	-0.00953333	0.000333333	0.0287	0.000444444	0.0139556	0.000833333	0.0177833
520	Present	70.36	4.432	70.36	4.164	70.37	5.261	70.38	4.551	70.91	5.011	0	-0.0178667	0.000333333	0.0276333	0.000444444	0.00264444	0.00916667	0.00965
613	Present	61.8	2.926	61.82	2.388	61.88	2.444	61.91	2.603	61.91	3.047	0.00133333	-0.0358667	0.00266667	-0.0160667	0.00244444	-0.00717778	0.00183333	0.00201667
614	Present	64.67	3.537	64.71	3.246	64.88	3.532	65.52	3.574	65.52	3.339	0.00266667	-0.0194	0.007	-0.000166667	0.0188889	0.000822222	0.0141667	-0.0033
61416	Present	63.38	4.019	64.76	3.572	64.89	3.947	64.9	3.909	65.53	3.652	0.092	-0.0298	0.0503333	-0.0024	0.0337778	-0.00244444	0.0358333	-0.00611667
615	Present	62.58	3.521	62.59	3.312	62.61	3.516	62.68	3.615	62.68	3.441	0.000666667	-0.0139333	0.001	-0.000166667	0.00222222	0.00208889	0.00166667	-0.00133333
617	Present	62.41	4.728	62.61	4.63	62.92	4.46	63.05	4.314	63.05	3.966	0.0133333	-0.00653333	0.017	-0.00893333	0.0142222	-0.0092	0.0106667	-0.0127
618	Present	66.86	3.999	67.49	3.617	67.56	3.999	67.81	4.625	68.05	4.085	0.042	-0.0254667	0.0233333	0	0.0211111	0.0139111	0.0198333	0.00143333
69	Present	65.85	4.144	65.86	3.791	65.94	3.222	66.28	3.564	66.4	3.611	0.000666667	-0.0235333	0.003	-0.0307333	0.00955556	-0.0128889	0.00916667	-0.00888333
310	Warming	59.25	3.389	59.3	3.996	59.53	3.635	64.28	5.047	64.31	4.615	0.00333333	0.0404667	0.00933333	0.0082	0.111778	0.0368444	0.0843333	0.0204333
311	Warming	60.08	3.334	60.1	2.68	60.57	2.816	60.64	3.308	61.17	3.13	0.00133333	-0.0436	0.0163333	-0.0172667	0.0124444	-0.000577778	0.0181667	-0.0034
312	Warming	61.17	3.233	61.17	2.853	61.38	2.613	61.4	2.73	61.41	2.969	0	-0.0253333	0.007	-0.0206667	0.00511111	-0.0111778	0.004	-0.0044
316	Warming	54.65	2.693	54.78	2.571	56.29	3.442	65.41	3.224	56.68	3.417	0.00866667	-0.00813333	0.0546667	0.0249667	0.239111	0.0118	0.0338333	0.0120667
317	Warming	57.39	2.623	58.59	3.051	59.22	3.359	60.58	4.186	60.99	3.897	0.08	0.0285333	0.061	0.0245333	0.0708889	0.0347333	0.06	0.0212333
320	Warming	60.09	4.256	60.37	3.069	60.61	3.09	60.9	3.044	61.55	2.819	0.0186667	-0.0791333	0.0173333	-0.0388667	0.018	-0.0269333	0.0243333	-0.02395
37	Warming	57.58	3.387	57.84	3.46	58.27	4.89	58.74	4.496	59.27	4.457	0.0173333	0.00486667	0.023	0.0501	0.0257778	0.0246444	0.0281667	0.0178333
39	Warming	65.19	4.289	65.19	4.029	65.19	3.628	65.22	3.65	65.23	3.153	0	-0.0173333	0	-0.0220333	0.000666667	-0.0142	0.000666667	-0.0189333
412	Warming	59.09	3.946	59.11	3.986	60.12	3.504	60.35	4.457	61.11	4.291	0.00133333	0.00266667	0.0343333	-0.0147333	0.028	0.0113556	0.0336667	0.00575
416	Warming	58.95	3.941			60.49	4.41			60.5	3.742			0.0513333	0.0156333			0.0258333	-0.00331667
417	Warming	61.8	3.285	61.83	2.647	62.23	3.038	62.36	2.876	62.43	3.091	0.002	-0.0425333	0.0143333	-0.00823333	0.0124444	-0.00908889	0.0105	-0.00323333
418	Warming	63.66	4.068	63.67	4.135	64.17	4.275	64.19	3.735	64.24	3.764	0.000666667	0.00446667	0.017	0.0069	0.0117778	-0.0074	0.00966667	-0.00506667
419	Warming	71.93	5.934	72.04	4.59	72.07	5.954	72.04	4.539	72.14	5.537	0.00733333	-0.0896	0.00466667	0.000666667	0.00244444	-0.031	0.0035	-0.00661667
420	Warming	67	3.285			67	4.293	67.01	3.87	67.07	4.848			0	0.0336	0.000222222	0.013	0.00116667	0.02605
481320	Warming	72.1	6.942			72.12	5.817	72.13	5.431	72.15	5.532			0.000666667	-0.0375	0.000666667	-0.0335778	0.000833333	-0.0235
49	Warming	54.58	2.39	54.98	2.304	55	2.844	58.74	3.684	58.92	3.195	0.0266667	-0.00573333	0.014	0.0151333	0.0924444	0.0287556	0.0723333	0.0134167
59	Warming	63.35	5.054	63.35	3.634	65.28	3.862	65.29	3.103	65.38	3.517	0	-0.0946667	0.0643333	-0.0397333	0.0431111	-0.0433556	0.0338333	-0.0256167

## Sheet: Metabolic rate-E. argus
ID	Treat	VCO2@24C (ml/g/h)	VCO2@32C (ml/g/h)	Q10-value	Comments
9	Present	0.13375	0.31347	2.89988
14	Present	0.0858247	0.182835	2.5737
17	Present	0.100481	0.245833	3.05982
2	Present	0.0672724	0.202823	3.97283
3	Present	0.146656	0.289237	2.33719
13	Present	0.107997	0.193348	2.07089
15	Present	0.16173	0.247863	1.7052
10	Warming	0.240105	0.29906	1.31582
121314	Warming	0.160008	0.273221	1.95194
48	Warming	0.207805	0.27211	1.40075
11	Warming	0.140005	0.230982	1.8698
19	Warming	0.155925	0.302056	2.28542
13	Warming	0.114364	0.252304	2.68872
16	Warming	0.119222	0.235499	2.34174
1718	Warming	0.191906	0.266089	1.5046
81314	Warming	0.204124	0.478172	2.8981

## Sheet: Metabolic rate-T. amurens
No.	Treat	VCO2@22C (ml/g/h)	VCO2@30C (ml/g/h)	Q10-value	Comments
318	Present	0.0892375	0.290306	4.36904
51020	Present	0.0786511	0.44789	8.79699
516	Present	0.102691	0.185012	2.08728
520	Present	0.0881499	0.340539	5.41603
320	Warming	0.270909	0.27148	1.00264
410	Warming	0.0922124	0.217727	2.92688
419	Warming	0.128683	0.253375	2.3324
48	Warming	0.128599	0.220559	1.96272
49	Warming	0.284557	0.15072	0.451858
510	Warming	0.206209	0.209305	1.0188
612	Warming	0.0925955	0.177806	2.26045

## Sheet: locomotion-E. argus
No.	Treatment	Sprint speed@24C(m/s)	Sprint speed@32C(m/s)	Comments
1	Present	0.829876	1.1236
1	Present	0.840336	1.62602
17	Present	0.833333	0.904977
17	Present	0.980392	1.00503
9	Present	0.917431	1.06952
9	Present	0.938967	1.14943
14	Present	0.673401	0.813008
14	Present	1.02564	1.29032
16	Present	0.508906	0.651466
16	Present	0.806452	1.06383
15	Present	0.754717	1.6129
15	Present	0.576369	0.757576
13	Present	0.692042	0.873362
13	Present	0.896861	1.1976
1318	Present	0.668896	0.8
1318	Present	0.934579	0.83682
2	Present	0.625	0.858369
2	Present	0.766284	0.862069
3	Present	0.449438	0.568182
3	Present	0.630915	0.719424
12	Warming	0.970874	1.30719
12	Warming	1.1976	1.44928
4820	Warming	0.843882	0.851064
4820	Warming	0.884956	0.970874
10	Warming	0.749064	1.21951
10	Warming	0.990099	1.27389
14	Warming	0.666667	0.938967
14	Warming	0.660066	0.8
11	Warming	1.03093	1.35135
11	Warming	1.06952	1.45985
617181920	Warming	0.816327	2.22222
617181920	Warming	0.921659	1.25786
8	Warming	1.08108	1.11111
8	Warming	1.18343	1.5873
19	Warming	0.651466	0.657895
19	Warming	0.70922	0.729927
13620	Warming	0.386847	1.53846
13620	Warming	0.353982	1.2987
16	Warming	1.05263	1.11111
16	Warming	0.966184	1.08696

## Sheet: locomotion-T. amurensis
No.	Treatment	Sprint speed@22C(m/s)	Sprint speed@30C(m/s)	Comments
18	Present	0.0859107	0.235294
18	Present	0.0563539	0.284495
314	Present	0.202224	0.217865
314	Present	0.184502	0.277778
315	Present	0.13468	0.21645
315	Present	0.13289	0.179372
313	Present	0.243013	0.361664
313	Present	0.2	0.255754
318	Present	0.1657	0.378788
318	Present	0.141343	0.322061
319	Present	0.123916	0.236686
319	Present	0.140944	0.275862
38	Present	0.184672	0.253485
38	Present	0.15949	0.236686
411	Present	0.203252	0.226501
411	Present	0.105208	0.138313
46	Present	0.178571	0.186567
46	Present	0.148478	0.164474
4715	Present	0.217865	0.226244
4715	Present	0.209205	0.22805
413	Present	0.217628	0.235018
413	Present	0.233645	0.265252
51020	Present	0.134953	0.157729
51020	Present	0.0721501	0.0984737
511	Present	0.137836	0.165563
511	Present	0.173913	0.178253
515	Present	0.185701	0.344828
515	Present	0.195695	0.212314
516	Present	0.169205	0.178571
516	Present	0.140944	0.155885
517	Present	0.235018	0.300752
517	Present	0.255428	0.32
518	Present	0.267738	0.321543
518	Present	0.225225	0.319489
520	Present	0.140944	0.197239
520	Present	0.236686	0.266667
68	Present	0.253807	0.344234
68	Present	0.234467	0.276243
69	Present	0.308642	0.380228
69	Present	0.236686	0.263505
310	Warming	0.181488	0.372439
310	Warming	0.178253	0.328947
311	Warming	0.175131	0.277778
311	Warming	0.178412	0.392927
312	Warming	0.2442	0.493827
312	Warming	0.227273	0.30722
316	Warming	0.227531	0.393701
316	Warming	0.254777	0.472813
317	Warming	0.167165	0.174672
317	Warming	0.225521	0.235571
320	Warming	0.308166	0.457666
320	Warming	0.217628	0.477327
410	Warming	0.189286	0.219058
410	Warming	0.140193	0.144928
412	Warming	0.211864	0.321543
412	Warming	0.251572	0.362976
416	Warming	0.178253	0.232288
416	Warming	0.164712	0.184672
417	Warming	0.264901	0.52356
417	Warming	0.17316	0.261097
418	Warming	0.252525	0.208986
418	Warming	0.166667	0.304878
419	Warming	0.160772	0.185529
419	Warming	0.217865	0.306748
420	Warming	0.176422	0.179211
420	Warming	0.156372	0.233918
48	Warming	0.184162	0.296296
48	Warming	0.184502	0.21645
49	Warming	0.249116	0.330033
49	Warming	0.180018	0.222469
510	Warming	0.256082	0.262123
510	Warming	0.264201	0.392157
5619	Warming	0.136326	0.141844
5619	Warming	0.144613	0.151655
57	Warming	0.15186	0.162338
57	Warming	0.156006	0.205761
58	Warming	0.209424	0.225989
58	Warming	0.191022	0.209205
612	Warming	0.265957	0.383877
612	Warming	0.253165	0.292826

## Sheet: Sequence length-E. argus
length	count
16	305
19	82
45	478
48	6486
51	1870
68	113
69	171
91	19
102	143
110	58
159	3
168	2
174	2
178	11
180	2
182	4
184	2
187	16
192	127
228	2
229	4
237	5
240	5
244	2
246	2
247	2
253	4
254	2
257	2
261	25
264	17
265	2
266	2
273	2
287	2
298	3
302	3
309	2
310	3
312	2
313	2
318	6
323	2
324	2
328	1
330	7
335	3
336	2
338	6
339	7
341	4
344	16
345	3
346	7
349	2
353	2
355	2
356	2
361	4
362	2
365	3
372	7
373	9
374	53
375	4
376	5
383	2
385	2
387	5
390	2
393	8
401	2
402	3
403	35
404	1724
405	16269
406	3175
407	1821
408	7839
409	497
410	187
411	6828
412	131
413	92
414	3
418	3
419	77
420	91
421	13
422	6
423	66
424	3028
425	88513
426	11855
427	421
428	41
429	11836
430	43658
431	43447
432	540
433	13

## Sheet: Sequence length-T. amurensis
length	count
16	215
49	159
51	1976
221	3
280	16
312	7
316	6
343	2
345	4
346	118
347	89
350	2
370	3
374	4
403	13
404	915
405	20403
406	467
407	921
408	19180
409	154
410	123
411	81
412	225
413	10
414	8
416	1
417	28
418	7
419	53
420	28
421	119
422	78
423	60
424	332
425	37857
426	32561
427	36
428	3
429	10977
430	170764
431	6199
432	2417
433	55

[truncated: 22 more sheets: Taxonomy Annotation-E. argus, TaxonomyAnnotation-T. amurensis, bacterial compositions-E. argus, bacterial compositions-T. amure, α diversity-E. argus, α diversity-T. amurensis, βdistance matrix-E.argus, βdistance matrix-T. amurensis, βNMDS-E. argus, βNMDS-T. amurensis, differences between groups-E. a, differences between groups-T. a, LEfSe results-E. argus, LEfSe results-T. amurensis, functional distance-E. argus, functionaldistance-T. amurensis, functional taxas-E. a, functional taxas-T. a, differencesinmetabolicpathway-E, differencesinmetabolicpathway-T …]
